# Supplementary material for: Dietary Trace Elements and Arsenic Species in Rice: A Study of Samples from Croatian Supermarkets
Source: Foods. 2025 Jun 26;14(13):2261. doi: 10.3390/foods14132261 (PMC12249309; doi:10.3390/foods14132261)
Supplement: Supplementary file 1 [file foods-14-02261-s001.zip]

Archive with 1 entries (1 files):
- foods-3704693-supplementary.pdf
